# Supplementary material for: Topological data analysis quantifies biological nano-structure from single molecule localization microscopy
Source: Bioinformatics. 2019 Oct 18;36(5):1614–21. doi: 10.1093/bioinformatics/btz788 (PMC7162425; doi:10.1093/bioinformatics/btz788)
Supplement: btz788_Supplementary_Data [file btz788_supplementary_data.zip]

Archive with 3 entries (2 files):
- btz788-Suppl_Data/
- btz788-Suppl_Data/supplementaryVideos.zip
- btz788-Suppl_Data/supplementary.pdf
